# Supplementary material for: Determinants of COVID-19 Vaccine Hesitancy in Portuguese-Speaking Countries: A Structural Equations Modeling Approach
Source: Vaccines (Basel). 2021 Oct 12;9(10):1167. doi: 10.3390/vaccines9101167 (PMC8541102; doi:10.3390/vaccines9101167)
Supplement: Supplementary file 1 [file vaccines-09-01167-s001.zip]

Archive with 1 entries (1 files):
- vaccines-1384392-supplementary.pdf
